# Supplementary material for: CXCR1/2 Antagonism Is Protective during Influenza and Post-Influenza Pneumococcal Infection
Source: Front Immunol. 2017 Dec 13;8:1799. doi: 10.3389/fimmu.2017.01799 (PMC5733534; doi:10.3389/fimmu.2017.01799)
Supplement: Table S1 — Mice were infected with IAV (500 PFU, i.n.) and after 3, 4, 5, and 6 days of infection were treated twice a day with DF2162 (10 mg/kg – oral gavage) or the vehicle of the drug. After 14 days of IAV infection, mice were secondary infected with S. pneumoniae (103 CFU, i.n.). Single infections were also performed. Mock mice were instilled (i.n.) with PBS. The lethality was accompanied. Table 1 shows the raw data regarding the lethality study performed. [file Table_1.XLSX]

## Sheet: Sheet1
Days after infection	Flu	S.pneumoniae	Flu+S.pneumoniae	Flu+S.pneumoniae+DF2162
0
1
2
3
4
5
6
7
8
9
10
11	Dead
12
13
14
15			Dead
15			Dead
16			Dead
17			Dead	Dead
17			Dead	Dead
17			Dead	Dead
17				Dead
17				Dead
18		Dead	Dead	Dead
18				Dead
18				Dead
18				Dead
19
20
21
22	survived	survived
22	survived	survived
22	survived	survived
22	survived	survived
22	survived	survived
22	survived	survived
22	survived	survived
